# Supplementary material for: ICU Length of Stay Patterns and In-Hospital Mortality: Clinical Determinants in a Tertiary-Care Hospital
Source: Healthcare (Basel). 2026 Apr 20;14(8):1092. doi: 10.3390/healthcare14081092 (PMC13115808; doi:10.3390/healthcare14081092)
Supplement: Supplementary file 1 [file healthcare-14-01092-s001.zip]

Archive with 1 entries (1 files):
- healthcare-4207723-supplementary.pdf
